# Supplementary material for: The perceived risk of being infected at work: An application of the job demands–resources model to workplace safety during the COVID-19 outbreak
Source: PLoS One. 2021 Sep 9;16(9):e0257197. doi: 10.1371/journal.pone.0257197 (PMC8428687; doi:10.1371/journal.pone.0257197)
Supplement: S1 Dataset — (TXT) [file pone.0257197.s002.txt]

ID	BESAU	RISK	SAFE	COMM	DEMA	AWAR	FATI	PART	GND	AGE	EDU
1	2	1.25	6.3333	4.5	4.5	4.25	4.5	2.6667	0	59	0
2	1.2222	1.875	6.3333	4	4.25	3.25	2	5	0	25	1
3	1.6667	2.875	8.6667	5	4	4	4	5.6667	1	25	1
4	2.3333	2.875	7	4	2.5	2.75	1	4.6667	1	24	1
5	2.7778	2.875	3	4.25	2.5	1.25	1.5	4	1	24	1
6	1.2222	3.375	6.6667	5	5	4.25	1.5	5.3333	1	52	0
7	2.5556	3	7.3333	3.5	4	3.5	3	4.3333	1	28	1
8	1.4444	1.625	9.3333	5	4	4	3	4	0	25	0
9	2.4444	2	5.6667	4	3.25	2.5	2	3.3333	1	23	1
10	2.1111	2.125	9	5	3.5	4.25	2.75	3.3333	1	23	0
11	1.1111	1.625	10	5	5	5	4	5	0	26	0
12	1.8889	2.875	4.6667	2.75	2.75	2.75	1	1.6667	0	30	1
13	1.5556	2.5	7	3.25	2.5	1.75	1.5	2	0	35	0
14	1.6667	3.25	6.6667	3.75	3.75	4	2.5	4	0	25	1
15	2.3333	2.5	8.3333	3.75	4.25	3.75	2.5	3.3333	0	25	0
16	3.1111	2.25	7.3333	3.25	3.75	3.5	3	4	0	26	0
17	1.6667	2	10	4.75	4.25	4.25	3.5	5.6667	0	27	0
18	2.8889	3.25	5.3333	3.25	2.5	2.75	1.5	2	1	25	0
19	1.3333	2.75	8	3	2.75	3.25	2.5	1.3333	0	27	1
20	1	1.125	8	5	5	5	4.75	5.6667	0	26	0
21	1.3333	2.25	8.6667	2.75	3	3.25	3	4.6667	1	24	1
22	2.5556	2.625	6	3	2.5	1.25	2	3.6667	1	28	1
23	2.5556	2.625	6	3	2.5	1.25	2	3.6667	1	28	1
24	4.5556	2.5	5.6667	2.5	2	2	2.75	2	1	33	0
25	2.4444	3.75	5	3.5	3.25	3.5	2.5	2.3333	1	23	1
26	1.1111	1.5	8.3333	4	3.25	3.25	2.75	3.3333	0	29	1
27	1.5556	2.625	8.3333	3.75	2.75	2.75	1.5	3	0	32	0
28	1.8889	2.625	4.3333	3.25	2	2.75	2	2	1	24	0
29	4.2222	3.875	6.3333	2.5	2.75	3.5	2.5	2.6667	1	28	0
30	1.7778	1.875	7	3.5	4	3.75	3	2	1	33	1
31	1	1.75	7	3	3	4	1.75	4	1	22	0
32	3.3333	2	9	3.5	3.25	3	2.25	2	1	35	0
33	3.2222	1.875	3.3333	3	2.75	3.5	1.25	1.6667	1	32	0
34	2.1111	2.5	3.6667	3	2.5	3	3	1.3333	1	58	0
35	2.6667	2	7.3333	2.75	3.5	3	2	2	0	27	0
36	3	1.375	7.3333	2.5	3	2.75	3.25	2.3333	0	25	1
37	4	1.625	3.6667	2.5	2	2.25	3	1.6667	1	25	0
38	4	3.5	3	2.75	1	2	1	1	0	24	0
39	6	4.625	6.3333	3	2.5	2.75	1.5	1.6667	1	41	1
40	3.1111	2	9.3333	5	3.75	4	3	3.6667	1	41	0
41	1.4444	1.25	6	4.5	2.75	2.75	2.5	3.6667	0	26	1
42	2.4444	3	7	3	3.5	2.75	2.5	2.6667	1	24	0
43	4.7778	2.5	5.3333	1.5	2.75	1.25	2.25	1.3333	1	29	1
44	2.3333	2.625	6.6667	2.75	2.75	2.5	2.5	3.6667	1	21	0
45	3.1111	2.875	7.3333	4	4	3.25	3.5	5	1	24	1
46	3	2	9	4	3.5	3.5	2.25	2.3333	0	23	0
47	1.6667	2.25	6.6667	3.5	2.75	2.75	2	4.3333	1	53	1
48	2.3333	3	9.3333	4	4	4.25	2.5	3.3333	0	25	0
49	1.8889	1.75	8.6667	4	3.25	3.5	2.5	2.3333	0	33	1
50	2.1111	1.375	6.6667	3.5	3.25	4	3	3.6667	0	23	0
51	1.8889	3.125	8	3.75	2.75	3.5	2.75	3.6667	0	25	0
52	2.1111	2.25	8	3.5	3	3.75	3.5	4.6667	1	56	0
53	3	3.25	5.6667	3	2.5	2.75	1.75	2.3333	0	25	0
54	2	2	8	3	3.5	2.5	2.75	2.3333	0	56	0
55	1.7778	3.375	7.6667	3.25	4.25	3.25	2.5	5	0	28	0
56	3.7778	3.75	4.6667	3	2.5	2	2	2.6667	1	27	0
57	2.3333	2.75	7.3333	3.5	2.75	2.75	2	3	0	27	0
58	4.5556	1.875	9.6667	3.25	3.75	4	1.25	2.6667	1	33	1
59	1.7778	2.5	4.6667	2.5	1.25	2.25	1	2.3333	0	25	1
60	5	2.625	9	3.75	4.25	3.75	3	4.3333	1	34	1
61	4.5556	3.875	5	3	2.5	2.5	2.25	1	1	24	1
62	2.4444	2.375	8	4	4	4	3	4.6667	0	49	0
63	1.3333	2.625	8.3333	3	4	3.75	3	4	0	42	1
64	3.3333	1.875	8	3	3.5	3	3	3.3333	0	30	1
65	1.8889	4.125	8.6667	5	4.25	4	3	6	1	23	1
66	1.4444	2	10	5	3	3	3	3.6667	1	24	1
67	2.4444	3.75	6	1.75	2.75	1.75	1.5	1	1	45	0
68	1.8889	1.375	8	3.75	2.75	2.75	2	4.6667	1	54	1
69	2	1.75	5.6667	3.25	4	3.5	2	3	0	24	0
70	4.5556	4.125	6	3	1.5	2	3	3.3333	0	25	0
71	3.3333	3.5	2.6667	2.5	2	2.75	1	2.3333	1	27	1
72	5	1.5	9	5	5	5	2	4.6667	1	50	1
73	5	3.625	6.6667	4.25	3	3.5	2.5	5.3333	1	31	1
74	2	3	8	4	4	4	4	4	1	45	0
75	1.1111	3	10	5	5	4.75	5	5.6667	0	25	0
76	2	2	10	4.75	5	4.25	4.5	3.6667	0	55	0
77	3.4444	2.5	8.3333	4	3.5	3.25	2.25	2.6667	0	27	0
78	1.3333	2.875	9.6667	4.75	3.75	3.75	3	4	0	27	1
79	1	2.125	8	4	4	4	4	4.3333	0	49	0
80	2.6667	3.5	8.3333	4.25	3	3	3	3.6667	0	50	0
81	6	2	4.6667	2.75	1	2.5	1	2	1	42	0
82	5	2	4.6667	3	1	2.5	2	3.3333	0	55	0
83	1.5556	2.375	9.3333	5	4	4	4	4	0	20	0
84	1.7778	2	7.3333	4	4	3.5	3	6	1	54	0
85	5.3333	4.75	5.6667	2	3	4	5	1.6667	0	35	0
86	1.3333	1	10	4	4.25	4.25	3.5	3	1	52	0
87	5.3333	2.75	9.3333	5	3.25	3.5	1.5	3	1	55	0
88	3.2222	3	2.3333	4.5	2	1.75	2	4.3333	1	47	0
89	5	3.5	5.6667	3.5	1.75	1	1	1.6667	0	40	0
90	2	1.75	10	4	3	5	3.5	5.3333	1	49	0
91	3.7778	1.625	7.3333	4	3.25	2.25	1	2	0	54	0
92	3.6667	2.625	2.3333	2.75	1.5	2	1	2	0	50	0
93	2	1.375	7	3	3.25	3.5	2.5	1.3333	0	41	0
94	1	2	4.3333	5	4	3.25	3	5.6667	1	30	0
95	1.6667	4.25	7	5	5	4.25	4.5	4.3333	1	34	0
96	2.8889	4.625	8	4.5	4.75	4.5	4	4.6667	0	28	0
97	3.8889	2.875	3.3333	2	3	1.5	1.25	1	1	35	0
98	2.7778	2.5	8.3333	4.5	4	4.75	4	4.3333	0	54	0
99	1.3333	2.125	8.6667	5	5	4.5	5	6	0	21	0
100	3.4444	3.375	5.3333	3	2	2	2.25	1	1	56	0
101	1.1111	3.375	10	4.75	4.5	4.5	3	4.3333	0	60	0
102	2.8889	2	9	5	5	5	4	4.3333	1	48	0
103	3.3333	2	8	5	5	4.75	2.5	4.3333	1	47	0
104	1.3333	1.625	8.3333	5	4.5	4.5	4.5	5.3333	0	26	0
105	2.6667	1.5	10	3	4	3.25	1.25	1.6667	0	33	1
106	2	3.125	6.3333	3.75	2.75	2.75	4	4.6667	1	27	1
107	2.5556	2.125	8.6667	4	2.75	3	2.5	2.3333	0	28	1
108	2	3.625	6.6667	4	4	4	3.25	3.6667	1	42	1
109	2.5556	2.25	10	4.25	3.75	3.5	3.75	2.6667	1	56	0
110	3.4444	3.5	5.3333	5	3	4	5	4.6667	0	31	0
111	4.3333	2.375	3.6667	4	2.25	4.25	1.25	3	1	42	1
112	2.2222	5	6	4.5	4.5	2.75	3.25	3.3333	1	59	0
113	1.8889	3.25	7.6667	3.5	3.75	3.5	2.75	2	1	42	1
114	3	2.5	7	2.5	1	1.75	2	1.6667	1	43	0
115	4.1111	3.625	8	4	4	4	4	4.3333	0	48	0
116	1.6667	2.5	8.3333	4	2.25	2	2.5	2.6667	1	25	1
117	3.1111	2.375	8.3333	3.25	3.25	2.25	2	3.6667	1	55	0
118	2.7778	1.75	8.6667	5	3.75	3.5	4.5	4.3333	1	55	0
119	2.4444	3.375	7	2.25	2.25	2	1	2	1	21	1
120	2.4444	1.75	10	5	4.25	4	3.5	5.6667	1	23	0
121	2.8889	2.625	4.3333	1.75	2.5	3.25	1	1.6667	0	24	1
122	2.5556	2.5	5.6667	3	2.25	2	1	3.3333	0	42	0
123	2.7778	2.125	7.6667	4	3.75	4.25	2.5	2.6667	0	53	0
124	1.4444	2.25	4	3.25	2.5	2.75	1	2.3333	1	54	0
125	4.3333	3.5	5	4.25	2.25	3.25	2.75	3.3333	1	26	1
126	3.3333	2	9	4	4.25	4.25	3	4	0	59	0
127	3.8889	1.75	6.3333	5	1	4.5	1	2.6667	0	29	1
128	3.3333	2.125	8	2.75	1.75	2.5	2	2.6667	0	45	1
129	1.2222	2.125	8	4.25	3.5	3	3	3	1	30	1
130	1.2222	2.5	7	4	4	4	3.25	5	1	59	0
131	1.2222	1.375	7.3333	2	2.75	2.75	1	4.3333	1	29	0
132	1.5556	3.375	9	3.25	3.75	3.75	2.25	4.6667	0	25	0
133	2	1.25	9	4	4	3.5	4	2.3333	1	42	1
134	1.6667	2.25	5	2.75	2.5	2	2	4.3333	0	25	0
135	2	1.375	8	4	4	3.25	4	6	0	57	0
136	3.2222	3.25	4.3333	3	1.5	2	1	1	1	59	1
137	3.2222	1.5	7.3333	3.25	2.5	2	1	1.6667	1	33	1
138	4.4444	2.75	5.6667	3.75	4	4	3.5	4.6667	1	35	0
139	2.8889	2.375	5.3333	3.5	2.5	3	2	2	0	28	0
140	3.1111	2	10	4.25	3.5	3.5	3.5	2	0	28	0
141	1.6667	1.875	8.3333	3.5	3.75	3	2.25	2.6667	0	50	1
142	2.2222	2.75	7.3333	3.5	2.75	3	4.25	4	1	26	1
143	1.1111	1	10	5	4.25	4.5	3.25	3.3333	1	37	1
144	4.5556	2.75	9.3333	3.5	4.25	4	2.5	3.6667	0	28	0
145	2	1.5	8.6667	4.75	4.25	3.75	1	4.3333	0	26	0
146	2.2222	2.125	8.6667	4.25	4.25	3.75	3	3.6667	0	41	0
147	5.4444	1.375	9	2.5	1.75	3	1.25	1.3333	0	37	1
148	2.7778	2.25	7.6667	4.75	4.25	4.25	4	4.6667	0	32	0
149	1.2222	1.5	8.6667	4.75	4.25	4	4.5	5.6667	1	26	1
150	1.1111	2.375	4	2.5	1.5	2	2	3	0	25	0
151	3.5556	2.75	5.6667	2.75	1.5	3	1	1.3333	1	30	0
152	4.3333	2.5	8	4	4	4.25	4.5	4	0	32	0
153	1.5556	2.875	6	3.75	1	2	1	2.3333	1	49	0
154	3.2222	2.375	4	2.75	1.25	1.5	1	3	1	53	1
155	2	1.5	4	2	2.5	3.25	2.5	3	0	25	1
156	3.3333	2.75	5.3333	3	3.25	3.5	4	2.6667	1	25	1
157	3.1111	3.875	6.3333	2.75	2	2	2	2	1	25	1
158	3.5556	2.25	8	2.5	2.5	2	1.75	1.6667	0	36	0
159	3	2.25	8	4.25	4.25	2.75	1.75	2.3333	1	24	0
160	4.4444	3.75	5.6667	2.25	1	2.5	1	1	1	54	0
161	2.3333	2.375	9.3333	5	3.75	3.75	3	5.3333	1	28	1
162	3.2222	1.375	10	4	5	4.5	1.75	1	1	34	0
163	1.4444	2.125	8.6667	4.5	4.25	3.75	3.25	4.6667	0	49	0
164	3.4444	1.875	9	4	4.5	4	3.5	5	1	49	0
165	2.2222	3.125	6.6667	3.25	3	2.75	2.75	3	1	44	0
166	3.5556	3.625	4.6667	4.5	3.75	2.5	2	4.6667	1	19	0
167	3.1111	2.875	4.6667	2	3.5	2	1	1	1	46	0
168	2.4444	4.125	7.3333	4.25	3.5	3.75	3	5	1	53	0
169	2.8889	1.875	10	5	4.75	2.75	2.5	3	0	36	0
170	4.5556	2.125	5.6667	2.5	2.75	1.5	1	1.6667	0	31	0
171	1.8889	2.25	9.3333	4.25	3.75	4	3.5	3.3333	0	25	1
172	2.5556	2.125	9.3333	5	4.25	3.75	3.5	5.3333	0	27	0
173	1.6667	2.125	7	3.5	4.25	3.75	3	5.3333	1	22	1
174	4	1	8.6667	5	5	5	5	6	1	26	1
175	4.7778	2.875	3	2.75	1	1	1.25	1.3333	1	51	0
176	2	2	10	4.5	4.25	4.25	4.5	4.6667	1	24	1
177	2.8889	3.625	8.3333	3.5	3	3	2	3	1	22	0
178	2.8889	2.25	5.6667	3.75	3.75	3.5	3.5	3.3333	0	21	0
179	2.8889	3.375	5.6667	3.5	3	3	2.5	3.6667	1	53	0
180	3.4444	2.375	7.3333	2.5	2.5	2.5	3	1.6667	1	34	1
181	1.5556	1	6.6667	5	4.25	3	1	2.3333	0	43	1
182	1.4444	1.625	8.3333	4.25	3.25	2.75	2.5	1.3333	0	38	0
183	3.3333	3.25	8	3	2	2.5	1	5.3333	0	27	0
184	2.8889	1.625	10	5	4.5	5	2.25	2.3333	0	24	1
185	2.2222	3	9	3.25	4	3	2	4.6667	0	32	1
186	2.5556	2.25	9.3333	2.75	3.75	4	4	4.6667	1	49	0
187	2.4444	2.625	8	4	3.5	2	2	5	0	60	0
188	2.5556	3.5	5.3333	5	3.75	4.25	3.5	3	1	46	0
189	3.8889	4.125	7.3333	4.5	4.25	1	3	4.6667	1	29	0
190	2.2222	2.25	7.6667	4.75	4.25	4	4	4	1	53	1
191	2.3333	1.75	6	5	4	3	3	6	1	31	1
192	4.8889	3.375	5.6667	2.5	2.5	3.75	3.5	4.3333	1	35	1
193	2.2222	2.625	6.6667	3.25	2.75	2.5	2	2.6667	1	44	1
194	2.7778	1.875	8	3	3.25	3	3	3.6667	0	56	0
195	6	4	2.6667	1.25	1.25	1	1	1.3333	0	49	1
196	2.4444	1.875	7.6667	2.5	3.75	3.25	1	3.3333	1	59	1
197	2.4444	3	8	2.5	4	4	2.25	1.6667	0	40	1
198	1	1	6.6667	1	2	2	1.25	1	1	50	0
199	1	1	10	5	4.75	5	5	6	1	54	1
200	1.4444	3	4.6667	3	3	3	1	2.6667	0	58	0
201	2.3333	2.875	3	1.75	2.75	1.5	1	1.6667	1	53	0
202	3.5556	2	8.3333	3.75	4	4	2.75	5	0	29	1
203	1.7778	3.125	4.3333	4	4.25	1.75	2.5	5.6667	0	23	1
204	1.2222	1.625	10	5	5	5	5	4.6667	1	57	0
205	1.8889	3.375	9.3333	3	4.5	4.25	1.75	5.3333	0	30	1
206	2.6667	3.875	7	3.75	3	3.5	3	5	1	27	1
207	1.1111	2.625	7	3.75	3.5	3.5	2.75	2.6667	0	26	1
208	3.6667	2.5	8	4	4	3.75	3	3	0	24	0
209	1.5556	1	10	4	4.25	5	4	5.3333	0	28	0
210	1	1.875	9	1	3	4	4	5	1	49	0
211	3.1111	1.125	9	4.5	4	4.75	5	4.3333	0	49	0
212	1.5556	1.25	9.3333	1.75	5	5	4.5	4.3333	0	26	0
213	2.1111	1	10	5	5	5	5	6	0	29	1
214	3.1111	3.875	7.3333	4.5	4	3.5	3.5	5.3333	0	32	1
215	4	4	5.3333	3.25	2.25	3.75	1.75	4	1	53	0
216	1.1111	2.75	7.3333	3	3.75	3.5	2.5	5	0	39	0
217	2.6667	2.375	3.6667	2.75	1.5	2.25	1	1.6667	0	32	1
218	2.7778	2.875	3.3333	3.5	2.25	2.75	2.25	1.6667	0	30	1
219	3.6667	4.875	3	3.75	3	1.25	2	4	1	23	0
220	1.8889	2.5	1	2	2	1	1	1.3333	0	43	0
221	3.1111	4	8.6667	3.5	2.25	2	2	2	0	52	0
222	2.4444	4.375	5	3	2.5	3	2.25	4	1	23	0
223	1.8889	2	7	4	4	2	3	3	1	48	0
224	4.7778	4.5	5	3.5	3	2.5	2.5	2.3333	0	51	0
225	1.3333	3	7.3333	2.25	2.75	3.75	3.25	3.3333	0	21	0
226	2.8889	2	7.3333	4.25	3	3	2	2	1	51	0
227	4.3333	1.75	1.6667	1.5	1.5	2	1	1	1	22	0
228	1.5556	2.25	7.3333	5	5	4.75	4	5.3333	1	21	0
229	6	4.875	2.3333	2.5	3.5	3.5	4	1	0	22	0
230	1.2222	2	10	5	4.75	4	4	5	1	54	0
231	1.3333	2.625	5	2.25	2	2	2	1.3333	0	52	0
232	1.4444	2	7.3333	4	4	4	4	2.6667	1	56	0
233	2.1111	1.5	9.3333	4.75	4.75	4.5	3.25	4.3333	0	51	0
234	1.1111	1.875	9	5	3.5	4.25	3	3	1	47	0
235	3.2222	3	3.6667	3	1.5	1	2	3.3333	1	59	1
236	1	2.25	9.6667	2	4	2.75	2.75	3.3333	1	48	0
237	2.7778	4	6	2.75	1.5	1.75	1	2.6667	1	55	0
238	2.2222	2.875	6.6667	3	1.75	2	1	2	1	43	0
239	3.7778	2.5	4	2.25	2.5	3.25	2	2	0	55	0
240	2.3333	2.5	4.6667	1.5	3.5	1.75	1	3.3333	0	22	0
241	1.8889	2	8.3333	4.5	3.75	3	3	2.3333	0	51	0
242	3	2.375	7.6667	2.75	3.25	4	1.75	2.3333	0	35	1
243	3.3333	2	9.6667	4.5	4	3.75	1.5	2.6667	0	29	0
244	2	2.875	2	1	1	1	1	1.3333	0	53	0
245	2.1111	1	10	5	3.5	4	2	2	1	45	0
246	4.7778	3.375	3	2.5	2.75	3	5	3	0	44	0
247	1.2222	1.625	9	5	3.5	4.5	4.5	3.3333	1	48	0
248	4	2.75	1.6667	1.75	1.75	1.25	1	1.6667	1	44	1
249	2.3333	2.875	6	3.25	3	2.75	2	3.6667	0	27	0
250	3.3333	2	8	4	3.25	2.75	3	4.3333	0	42	0
251	3	2.375	7.6667	4	3.75	3.5	3	4	0	56	0
252	1	1	6.3333	4	4	4	3	5.3333	0	45	0
253	1.4444	4.25	6.3333	2	5	5	3.5	5.6667	1	42	1
254	1.6667	3.375	7.6667	4	3	3.25	2	1.6667	0	38	0
255	4.8889	3.125	6.3333	4.5	3.5	4	3.75	2	1	49	0
256	2.8889	1.625	10	2.5	3.25	5	2.75	4	0	57	0
257	5.5556	4	7.3333	2	1	2.75	1.25	2.6667	1	26	1
258	1.8889	1.25	9	4.5	4	4.25	3	3.6667	0	26	1
259	1.1111	1.25	7.3333	3.75	4	4	2.5	5	1	27	1
260	5	4	10	3.5	4	4.25	3	1.3333	1	29	1
261	3	2.25	5	2	2.5	4.25	1	1	0	28	0
262	1.4444	2.375	5.3333	4.5	4	4.25	2.25	3.6667	1	51	1
263	3.1111	2.375	7.3333	4.5	3.25	3.75	2	2	0	28	0
264	3.3333	2.5	8	4	2.75	4	3	5.6667	1	48	1
265	1.8889	1	8.6667	5	4	3.5	2.75	4.3333	1	27	1
266	3.4444	2.5	6	1.75	2.5	1.25	1.5	2.3333	1	26	1
267	3	1	9.3333	3.5	2.75	3	1.5	4.3333	1	26	1
268	1.4444	2	8.3333	4	3.25	3.75	3	5	1	48	0
269	1.6667	1.875	5.3333	4	4.25	3.75	3.25	5	0	26	1
270	2.1111	2	7.6667	3.25	4	2.75	3.75	5.3333	1	27	1
271	2.6667	1.75	7.6667	4.25	3.5	4	2.75	3.6667	0	29	1
272	2	2.5	8	5	5	4	3.25	4	1	27	1
273	2.8889	1	7.6667	4	3.5	3	3.5	3.3333	0	27	1
274	2.5556	2.625	3.3333	3	3	3	1.75	4	1	24	0
275	3.2222	1.375	9	4	2.75	4	2	3.3333	1	27	1
276	5.1111	2.75	3.3333	2	1.25	1	1	3.3333	1	50	1
277	2.5556	1.875	2.6667	2.75	1	1	1	2	1	59	0
278	5	3.5	3.6667	2	1	1	1	2	0	59	1
279	3.8889	4.25	5	3	3.25	1.5	1	2.6667	1	28	1
280	1	2.75	6.3333	2.75	2	2.5	2	2.3333	0	31	1
281	2.6667	2.625	8.3333	3.5	2.75	2	2.5	2.3333	1	31	0
282	4.2222	2.625	6	3.25	2	3	1	3.3333	0	33	1
283	4.2222	2.375	6	2.75	2.25	2.25	1	1.3333	1	47	1
284	1	2	10	5	5	5	3.5	6	0	49	0
285	1.1111	2.5	6.6667	4.5	2.75	3	3	2.3333	0	46	1
286	1	2.125	7.3333	1.5	2.25	1.5	1	1	0	29	1
287	3.6667	2.5	6.3333	3	3.5	3	2	6	1	55	1
288	2.3333	2.375	10	4	3	3	1.25	2.6667	1	27	1
289	1.6667	2.75	6.3333	4.5	3.75	3.75	2	5	1	27	1
290	3.5556	2	9	4	4.5	4	4	4.6667	0	42	1
291	3.7778	2.875	4	1.5	3.5	1.5	1	4.3333	1	27	1
292	1.7778	1.125	9.6667	4.5	4.25	4.75	4	1.3333	1	44	1
293	3	3.125	8	3.25	3.5	3.5	1.75	3	1	26	1
294	1	1.375	9.3333	4	4.5	4	3	4.6667	0	56	0
295	3.7778	3.375	7.3333	3	3.25	2.75	4	5.6667	0	46	0
296	1.1111	3	6	2.75	1.25	1	1	5.6667	0	27	1
297	2.5556	2	9.3333	3.75	4.25	4.75	4	3.3333	0	55	1
298	1.2222	2.25	6.6667	3.5	3	3	2.75	5.3333	0	28	1
299	4	1.75	8.3333	3.25	4	3	1.25	5	1	28	1
300	4.1111	3.125	7	3	4	3	3	2.6667	1	27	0
301	3.2222	1	8	5	4.5	5	3.25	3	0	29	1
302	2.1111	1.75	8.6667	3.5	2.5	3.25	2.5	4.6667	0	44	1
303	2.2222	1.625	6	3.25	3.25	2	1.5	4.6667	0	25	1
304	2.8889	3.125	6.6667	3.25	3	3	3	3.6667	1	54	0
305	2.1111	1.375	6.6667	2.75	3	2.5	2.25	4.6667	0	29	1
306	3	2	9	3	5	5	3	3	0	49	0
307	1.1111	1	9.6667	5	4.25	4.75	4	6	1	28	1
308	1.6667	1.25	9.3333	5	3	3	2	2.6667	0	27	1
309	1.7778	1.5	8	4	4	4	3	4	1	28	1
310	2.2222	2.25	9.3333	3.25	3.75	3	2.5	4	1	27	1
311	2.2222	1.125	9.3333	4	3.5	3	2.5	4.3333	1	29	1
312	2.3333	2.375	7.6667	3	2.75	3	2	3.6667	0	27	1
313	3.8889	3.5	8.3333	3	3	2.75	2	2.6667	1	27	1
314	4.7778	2.875	9.3333	4.25	3.75	4.25	2.5	4.6667	0	43	1
315	2.8889	1.25	6.6667	2.25	1	2.5	1	1	0	35	1
316	2.2222	3	9.6667	4.5	4.75	4	2.5	2.6667	0	51	1
317	1.8889	3.5	5	2.5	2.5	2	3.25	5	1	27	1
318	2.8889	3.125	8.6667	4.75	4	3.25	3.25	4.6667	1	26	1
319	2.4444	3.625	5.6667	4.5	3.75	3.5	3.75	3.6667	0	48	0
320	2.3333	3.75	5.3333	5	4	4.75	4	4.6667	0	25	0
321	4.1111	2.75	6.6667	4	3.75	4	3.5	4.6667	0	30	1
322	1.7778	1.75	9.3333	5	4.5	4.5	4	3.6667	1	29	0
323	2.4444	2	10	5	4.5	4.25	4.25	5	1	38	0
324	1.6667	2	8.3333	3	4	4	3	3.6667	1	45	0
325	1.6667	2.375	7.6667	2	3	2	3	3.3333	1	28	0
326	1.3333	2.375	8	3	3	3	2.5	1.6667	1	47	0
327	1.2222	2	9	4.25	2.75	4	3.25	5	0	56	0
328	2.6667	2	5	2.75	2.25	1.75	2	1.6667	0	55	0
329	2.6667	2.625	8.6667	3.25	3	3	3	3.6667	1	50	0
330	4.1111	2	2	1	1.25	2	1	1	1	33	0
331	1.6667	2	7.3333	3.5	4	4	2.75	4	1	51	1
332	1.6667	2.75	5	5	2.25	2.25	2	3.6667	0	56	1
333	1.7778	2.25	8	5	4.75	5	5	5	0	20	0
334	2.5556	1.75	8.6667	3.75	3	3.25	2.5	2.6667	0	23	0
335	1.5556	2	9	3.5	3.75	4.25	2.5	4	0	21	0
336	3.5556	2.25	7.6667	2.75	3.75	2.75	2	2	0	44	0
337	2.6667	2	7	3.5	3.75	2.75	3	4	0	32	1
338	3.2222	3.375	6.3333	3.5	3.25	2.25	2	1.6667	1	29	0
339	3	1.75	6.6667	3.5	3	3.25	1.5	3.3333	0	21	0
340	1.7778	1.5	4	3.25	1.25	2.5	1	4	0	19	0
341	1.3333	2.375	7	4	3.5	3	2.5	2.6667	0	19	0
342	2.8889	2	7.6667	3	3.25	3.75	3.5	2.6667	0	21	0
343	1.3333	2.5	8.6667	2	4	4	2	6	1	21	0
344	1	1	9.6667	4.75	4.75	4.5	5	6	0	22	0
345	4	1.5	7	2.75	2	2.5	1	1	0	30	1
346	2	2.125	5.3333	3	3	3	2.25	3.3333	0	31	0
347	5.1111	2.5	6.6667	3.25	3	3.25	1.75	2	0	22	0
348	2.2222	2.125	3.3333	3	2.5	2	1.5	1.6667	0	51	0
349	1.5556	3.375	10	5	3.75	3.5	2.5	5.3333	1	21	0
350	1.7778	2.25	6	3.5	2.5	3.75	3.75	3	0	44	0
351	2.2222	1.5	6	3.5	2	1.25	1	2	1	42	0
352	3.3333	2.375	4.6667	3	2	2	2	2.3333	0	32	1
353	2	3.375	8.3333	4	2.5	2.5	1	5.3333	1	23	0
354	1.5556	2.375	7.3333	3.75	3.5	3.75	3.5	3.6667	1	23	1
355	2.7778	2.125	8.6667	4.75	3	3.75	3	2.6667	0	21	0
356	1.3333	2	8.6667	4.25	3.5	2.75	3.25	3.3333	0	23	0
357	1.7778	2	7.3333	2	3.75	2	2.25	3	1	40	1
358	2.8889	3	4.6667	2.5	3	2.75	1	5	1	64	1
