# Supplementary material for: The perceived risk of being infected at work: An application of the job demands–resources model to workplace safety during the COVID-19 outbreak
Source: PLoS One. 2021 Sep 9;16(9):e0257197. doi: 10.1371/journal.pone.0257197 (PMC8428687; doi:10.1371/journal.pone.0257197)
Supplement: S1 File — (TXT) [file pone.0257197.s003.txt]

ID = anonymized identity code;
BESAU = emotional exhaustion;
RISK = perceived risk;
SAFE = safety systems;
COMM = communication;
DEMA = decision-making;
AWAR = situational awareness;
FATI = fatigue management;
PART = participation in decision-making;
GND = gender;
AGE = age;
EDU = education.
